# Supplementary material for: Occurrence and Molecular Characteristics of Polerovirus BVG Isolates from Poland
Source: Pathogens. 2025 Oct 24;14(11):1087. doi: 10.3390/pathogens14111087 (PMC12655003; doi:10.3390/pathogens14111087)
Supplement: Supplementary file 1 [file pathogens-14-01087-s001.zip]

Archive with 3 entries (3 files):
- Table S2-excel.xlsx
- Figure S1.tif
- Table S1.pdf
