# Supplementary material for: Occurrence and Molecular Characteristics of Polerovirus BVG Isolates from Poland
Source: Pathogens. 2025 Oct 24;14(11):1087. doi: 10.3390/pathogens14111087 (PMC12655003; doi:10.3390/pathogens14111087)
Supplement: Supplementary file 1 [file pathogens-14-01087-s001.zip › Table S2-excel.xlsx]

## Sheet: Arkusz1
Sequence Identity Matrix for Nucleotide Sequence of the BVG CP Gene
Seq->	BVG-CHW_PX283194	BVG-WG1_PX283205	BVG-Sosn_PX283195	BVG-Zyb_PX283204	BVG-LP1_PX283207	BVG-POH_PX283206	BVG-Zlotoryja_PX283203	BVG-Koz_PX283200	BVG-Kow_PX283198	BVG-VH3_PX283197	BVG-WG2_PX283199	BVG-Orlowo_PX283202	BVG-P3J_PX283201	BVG-H_PX283196	BVG-Gimje_KT962089	BVG-NL1_MF960779	BVG-18-325_ON419455	BVG-18-58_ON419454	BVG-Thermi_MW657364	BVG-California_MW853785	BVG-Aus8_LC500836	BVG-Aus17N_LC500835	BVG-POR19SW_OL472215	BVG-19-30A_ON419453	BVG-Uiseong_LC259081	BVG-Uisung_LC159487	BVG-Jeju_LC159486	BVG-HUUS_MT260885	BVG-18-326_ON419456	BVG-Chukogu_LC649801	BVG-MUS_PQ047241	BVG-MBA_PQ047242	BVG-ECGBA_PQ047243	BVG-Germany-2021_PV404119	BVG-CNU-JBW_LC746088	BVG-JBW_LC657843	BVG-RM_LC660649	BVG-RP_LC660650	BVG-JNW_LC657842	BVG-GNW_LC657844	BVG-CNU-GNW_LC746089	BVG-3-506W_LC884767	BVG-2-445WO_LC884766	BVG-1-204B_LC884765
BVG-CHW_PX283194	ID	0.996	0.998	0.996	0.996	0.996	0.996	0.994	0.996	0.996	1	1	0.998	0.996	0.996	0.986	0.994	0.994	0.996	0.984	0.979	0.983	0.998	0.996	0.989	0.989	0.998	0.994	0.998	0.996	0.991	0.989	0.989	0.996	0.991	0.989	0.994	0.991	0.996	0.993	0.994	0.988	0.988	0.991
BVG-WG1_PX283205	0.996	ID	0.998	0.996	0.996	0.996	0.996	0.994	0.996	0.996	0.996	0.996	0.994	0.993	0.996	0.986	0.994	0.994	0.996	0.984	0.979	0.983	0.998	0.996	0.989	0.989	0.998	0.994	0.998	0.996	0.991	0.989	0.989	0.996	0.991	0.989	0.994	0.991	0.996	0.993	0.994	0.988	0.988	0.991
BVG-Sosn_PX283195	0.998	0.998	ID	0.998	0.998	0.998	0.998	0.996	0.998	0.998	0.998	0.998	0.996	0.994	0.998	0.988	0.996	0.996	0.998	0.986	0.981	0.984	1	0.998	0.991	0.991	1	0.996	1	0.998	0.993	0.991	0.991	0.998	0.993	0.991	0.996	0.993	0.998	0.994	0.996	0.989	0.989	0.993
BVG-Zyb_PX283204	0.996	0.996	0.998	ID	1	1	0.996	0.994	0.996	0.996	0.996	0.996	0.994	0.993	0.996	0.986	0.994	0.994	0.996	0.984	0.979	0.983	0.998	0.996	0.989	0.989	0.998	0.994	0.998	0.996	0.991	0.989	0.989	0.996	0.991	0.989	0.994	0.991	0.996	0.993	0.994	0.988	0.988	0.991
BVG-LP1_PX283207	0.996	0.996	0.998	1	ID	1	0.996	0.994	0.996	0.996	0.996	0.996	0.994	0.993	0.996	0.986	0.994	0.994	0.996	0.984	0.979	0.983	0.998	0.996	0.989	0.989	0.998	0.994	0.998	0.996	0.991	0.989	0.989	0.996	0.991	0.989	0.994	0.991	0.996	0.993	0.994	0.988	0.988	0.991
BVG-POH_PX283206	0.996	0.996	0.998	1	1	ID	0.996	0.994	0.996	0.996	0.996	0.996	0.994	0.993	0.996	0.986	0.994	0.994	0.996	0.984	0.979	0.983	0.998	0.996	0.989	0.989	0.998	0.994	0.998	0.996	0.991	0.989	0.989	0.996	0.991	0.989	0.994	0.991	0.996	0.993	0.994	0.988	0.988	0.991
BVG-Zlotoryja_PX283203	0.996	0.996	0.998	0.996	0.996	0.996	ID	0.994	0.996	0.996	0.996	0.996	0.994	0.993	0.996	0.989	0.994	0.994	0.996	0.984	0.979	0.983	0.998	0.996	0.989	0.989	0.998	0.994	0.998	0.996	0.991	0.989	0.989	0.996	0.991	0.989	0.994	0.991	0.996	0.993	0.994	0.988	0.988	0.991
BVG-Koz_PX283200	0.994	0.994	0.996	0.994	0.994	0.994	0.994	ID	0.998	0.998	0.994	0.994	0.993	0.994	0.994	0.988	0.996	0.993	0.998	0.986	0.981	0.984	0.996	0.994	0.991	0.991	0.996	0.996	0.996	0.994	0.993	0.991	0.991	0.994	0.989	0.988	0.993	0.989	0.994	0.991	0.993	0.989	0.989	0.993
BVG-Kow_PX283198	0.996	0.996	0.998	0.996	0.996	0.996	0.996	0.998	ID	1	0.996	0.996	0.994	0.996	0.996	0.986	0.998	0.994	1	0.988	0.983	0.986	0.998	0.996	0.993	0.993	0.998	0.994	0.998	0.996	0.994	0.993	0.993	0.996	0.991	0.989	0.994	0.991	0.996	0.993	0.994	0.991	0.991	0.994
BVG-VH3_PX283197	0.996	0.996	0.998	0.996	0.996	0.996	0.996	0.998	1	ID	0.996	0.996	0.994	0.996	0.996	0.986	0.998	0.994	1	0.988	0.983	0.986	0.998	0.996	0.993	0.993	0.998	0.994	0.998	0.996	0.994	0.993	0.993	0.996	0.991	0.989	0.994	0.991	0.996	0.993	0.994	0.991	0.991	0.994					max
BVG-WG2_PX283199	1	0.996	0.998	0.996	0.996	0.996	0.996	0.994	0.996	0.996	ID	1	0.998	0.996	0.996	0.986	0.994	0.994	0.996	0.984	0.979	0.983	0.998	0.996	0.989	0.989	0.998	0.994	0.998	0.996	0.991	0.989	0.989	0.996	0.991	0.989	0.994	0.991	0.996	0.993	0.994	0.988	0.988	0.991
BVG-Orlowo_PX283202	1	0.996	0.998	0.996	0.996	0.996	0.996	0.994	0.996	0.996	1	ID	0.998	0.996	0.996	0.986	0.994	0.994	0.996	0.984	0.979	0.983	0.998	0.996	0.989	0.989	0.998	0.994	0.998	0.996	0.991	0.989	0.989	0.996	0.991	0.989	0.994	0.991	0.996	0.993	0.994	0.988	0.988	0.991
BVG-P3J_PX283201	0.998	0.994	0.996	0.994	0.994	0.994	0.994	0.993	0.994	0.994	0.998	0.998	ID	0.994	0.994	0.984	0.993	0.993	0.994	0.983	0.978	0.981	0.996	0.994	0.988	0.988	0.996	0.993	0.996	0.994	0.989	0.988	0.988	0.994	0.989	0.988	0.993	0.989	0.994	0.991	0.993	0.986	0.986	0.989
BVG-H_PX283196	0.996	0.993	0.994	0.993	0.993	0.993	0.993	0.994	0.996	0.996	0.996	0.996	0.994	ID	0.993	0.983	0.994	0.991	0.996	0.984	0.979	0.983	0.994	0.993	0.989	0.989	0.994	0.991	0.994	0.993	0.991	0.989	0.989	0.993	0.988	0.986	0.991	0.988	0.993	0.989	0.991	0.988	0.988	0.991
BVG-Gimje_KT962089	0.996	0.996	0.998	0.996	0.996	0.996	0.996	0.994	0.996	0.996	0.996	0.996	0.994	0.993	ID	0.986	0.994	0.994	0.996	0.984	0.979	0.983	0.998	0.996	0.989	0.989	0.998	0.994	0.998	0.996	0.991	0.989	0.989	0.996	0.991	0.989	0.994	0.991	0.996	0.993	0.994	0.988	0.988	0.991
BVG-NL1_MF960779	0.986	0.986	0.988	0.986	0.986	0.986	0.989	0.988	0.986	0.986	0.986	0.986	0.984	0.983	0.986	ID	0.984	0.984	0.986	0.974	0.969	0.973	0.988	0.986	0.979	0.979	0.988	0.988	0.988	0.986	0.981	0.979	0.979	0.986	0.981	0.979	0.984	0.981	0.986	0.983	0.984	0.978	0.978	0.981
BVG-18-325_ON419455	0.994	0.994	0.996	0.994	0.994	0.994	0.994	0.996	0.998	0.998	0.994	0.994	0.993	0.994	0.994	0.984	ID	0.993	0.998	0.986	0.981	0.984	0.996	0.994	0.991	0.991	0.996	0.993	0.996	0.994	0.993	0.991	0.991	0.994	0.989	0.988	0.993	0.989	0.994	0.994	0.996	0.989	0.989	0.993
BVG-18-58_ON419454	0.994	0.994	0.996	0.994	0.994	0.994	0.994	0.993	0.994	0.994	0.994	0.994	0.993	0.991	0.994	0.984	0.993	ID	0.994	0.983	0.978	0.988	0.996	0.994	0.988	0.988	0.996	0.993	0.996	0.994	0.989	0.988	0.988	0.994	0.989	0.988	0.993	0.989	0.994	0.991	0.993	0.986	0.986	0.989
BVG-Thermi_MW657364	0.996	0.996	0.998	0.996	0.996	0.996	0.996	0.998	1	1	0.996	0.996	0.994	0.996	0.996	0.986	0.998	0.994	ID	0.988	0.983	0.986	0.998	0.996	0.993	0.993	0.998	0.994	0.998	0.996	0.994	0.993	0.993	0.996	0.991	0.989	0.994	0.991	0.996	0.993	0.994	0.991	0.991	0.994
BVG-California_MW853785	0.984	0.984	0.986	0.984	0.984	0.984	0.984	0.986	0.988	0.988	0.984	0.984	0.983	0.984	0.984	0.974	0.986	0.983	0.988	ID	0.983	0.981	0.986	0.984	0.983	0.983	0.986	0.983	0.986	0.986	0.983	0.981	0.981	0.984	0.981	0.979	0.984	0.981	0.984	0.981	0.983	0.986	0.986	0.986
BVG-Aus8_LC500836	0.979	0.979	0.981	0.979	0.979	0.979	0.979	0.981	0.983	0.983	0.979	0.979	0.978	0.979	0.979	0.969	0.981	0.978	0.983	0.983	ID	0.979	0.981	0.983	0.979	0.979	0.981	0.978	0.981	0.983	0.981	0.979	0.979	0.979	0.978	0.976	0.981	0.978	0.979	0.976	0.978	0.984	0.984	0.984
BVG-Aus17N_LC500835	0.983	0.983	0.984	0.983	0.983	0.983	0.983	0.984	0.986	0.986	0.983	0.983	0.981	0.983	0.983	0.973	0.984	0.988	0.986	0.981	0.979	ID	0.984	0.983	0.979	0.979	0.984	0.981	0.984	0.983	0.981	0.979	0.979	0.983	0.978	0.976	0.981	0.981	0.983	0.979	0.981	0.988	0.988	0.988
BVG-POR19SW_OL472215	0.998	0.998	1	0.998	0.998	0.998	0.998	0.996	0.998	0.998	0.998	0.998	0.996	0.994	0.998	0.988	0.996	0.996	0.998	0.986	0.981	0.984	ID	0.998	0.991	0.991	1	0.996	1	0.998	0.993	0.991	0.991	0.998	0.993	0.991	0.996	0.993	0.998	0.994	0.996	0.989	0.989	0.993
BVG-19-30A_ON419453	0.996	0.996	0.998	0.996	0.996	0.996	0.996	0.994	0.996	0.996	0.996	0.996	0.994	0.993	0.996	0.986	0.994	0.994	0.996	0.984	0.983	0.983	0.998	ID	0.989	0.989	0.998	0.994	0.998	0.996	0.994	0.993	0.993	0.996	0.991	0.989	0.994	0.991	0.996	0.993	0.994	0.991	0.991	0.994
BVG-Uiseong_LC259081	0.989	0.989	0.991	0.989	0.989	0.989	0.989	0.991	0.993	0.993	0.989	0.989	0.988	0.989	0.989	0.979	0.991	0.988	0.993	0.983	0.979	0.979	0.991	0.989	ID	1	0.991	0.988	0.991	0.993	0.988	0.986	0.986	0.989	0.991	0.989	0.991	0.988	0.989	0.986	0.988	0.984	0.984	0.988
BVG-Uisung_LC159487	0.989	0.989	0.991	0.989	0.989	0.989	0.989	0.991	0.993	0.993	0.989	0.989	0.988	0.989	0.989	0.979	0.991	0.988	0.993	0.983	0.979	0.979	0.991	0.989	1	ID	0.991	0.988	0.991	0.993	0.988	0.986	0.986	0.989	0.991	0.989	0.991	0.988	0.989	0.986	0.988	0.984	0.984	0.988
BVG-Jeju_LC159486	0.998	0.998	1	0.998	0.998	0.998	0.998	0.996	0.998	0.998	0.998	0.998	0.996	0.994	0.998	0.988	0.996	0.996	0.998	0.986	0.981	0.984	1	0.998	0.991	0.991	ID	0.996	1	0.998	0.993	0.991	0.991	0.998	0.993	0.991	0.996	0.993	0.998	0.994	0.996	0.989	0.989	0.993
BVG-HUUS_MT260885	0.994	0.994	0.996	0.994	0.994	0.994	0.994	0.996	0.994	0.994	0.994	0.994	0.993	0.991	0.994	0.988	0.993	0.993	0.994	0.983	0.978	0.981	0.996	0.994	0.988	0.988	0.996	ID	0.996	0.994	0.989	0.988	0.988	0.994	0.989	0.988	0.993	0.989	0.994	0.991	0.993	0.986	0.986	0.989
BVG-18-326_ON419456	0.998	0.998	1	0.998	0.998	0.998	0.998	0.996	0.998	0.998	0.998	0.998	0.996	0.994	0.998	0.988	0.996	0.996	0.998	0.986	0.981	0.984	1	0.998	0.991	0.991	1	0.996	ID	0.998	0.993	0.991	0.991	0.998	0.993	0.991	0.996	0.993	0.998	0.994	0.996	0.989	0.989	0.993
BVG-Chukogu_LC649801	0.996	0.996	0.998	0.996	0.996	0.996	0.996	0.994	0.996	0.996	0.996	0.996	0.994	0.993	0.996	0.986	0.994	0.994	0.996	0.986	0.983	0.983	0.998	0.996	0.993	0.993	0.998	0.994	0.998	ID	0.991	0.989	0.989	0.996	0.994	0.993	0.998	0.994	0.996	0.993	0.994	0.988	0.988	0.991
BVG-MUS_PQ047241	0.991	0.991	0.993	0.991	0.991	0.991	0.991	0.993	0.994	0.994	0.991	0.991	0.989	0.991	0.991	0.981	0.993	0.989	0.994	0.983	0.981	0.981	0.993	0.994	0.988	0.988	0.993	0.989	0.993	0.991	ID	0.998	0.998	0.991	0.986	0.984	0.989	0.986	0.991	0.988	0.989	0.989	0.989	0.993
BVG-MBA_PQ047242	0.989	0.989	0.991	0.989	0.989	0.989	0.989	0.991	0.993	0.993	0.989	0.989	0.988	0.989	0.989	0.979	0.991	0.988	0.993	0.981	0.979	0.979	0.991	0.993	0.986	0.986	0.991	0.988	0.991	0.989	0.998	ID	0.996	0.989	0.984	0.983	0.988	0.984	0.989	0.986	0.988	0.988	0.988	0.991
BVG-ECGBA_PQ047243	0.989	0.989	0.991	0.989	0.989	0.989	0.989	0.991	0.993	0.993	0.989	0.989	0.988	0.989	0.989	0.979	0.991	0.988	0.993	0.981	0.979	0.979	0.991	0.993	0.986	0.986	0.991	0.988	0.991	0.989	0.998	0.996	ID	0.989	0.984	0.983	0.988	0.984	0.989	0.986	0.988	0.988	0.988	0.991
BVG-Germany-2021_PV404119	0.996	0.996	0.998	0.996	0.996	0.996	0.996	0.994	0.996	0.996	0.996	0.996	0.994	0.993	0.996	0.986	0.994	0.994	0.996	0.984	0.979	0.983	0.998	0.996	0.989	0.989	0.998	0.994	0.998	0.996	0.991	0.989	0.989	ID	0.991	0.989	0.994	0.991	0.996	0.993	0.994	0.988	0.988	0.991
BVG-CNU-JBW_LC746088	0.991	0.991	0.993	0.991	0.991	0.991	0.991	0.989	0.991	0.991	0.991	0.991	0.989	0.988	0.991	0.981	0.989	0.989	0.991	0.981	0.978	0.978	0.993	0.991	0.991	0.991	0.993	0.989	0.993	0.994	0.986	0.984	0.984	0.991	ID	0.998	0.993	0.989	0.994	0.988	0.989	0.983	0.983	0.986
BVG-JBW_LC657843	0.989	0.989	0.991	0.989	0.989	0.989	0.989	0.988	0.989	0.989	0.989	0.989	0.988	0.986	0.989	0.979	0.988	0.988	0.989	0.979	0.976	0.976	0.991	0.989	0.989	0.989	0.991	0.988	0.991	0.993	0.984	0.983	0.983	0.989	0.998	ID	0.991	0.988	0.993	0.986	0.988	0.981	0.981	0.984
BVG-RM_LC660649	0.994	0.994	0.996	0.994	0.994	0.994	0.994	0.993	0.994	0.994	0.994	0.994	0.993	0.991	0.994	0.984	0.993	0.993	0.994	0.984	0.981	0.981	0.996	0.994	0.991	0.991	0.996	0.993	0.996	0.998	0.989	0.988	0.988	0.994	0.993	0.991	ID	0.993	0.994	0.991	0.993	0.986	0.986	0.989
BVG-RP_LC660650	0.991	0.991	0.993	0.991	0.991	0.991	0.991	0.989	0.991	0.991	0.991	0.991	0.989	0.988	0.991	0.981	0.989	0.989	0.991	0.981	0.978	0.981	0.993	0.991	0.988	0.988	0.993	0.989	0.993	0.994	0.986	0.984	0.984	0.991	0.989	0.988	0.993	ID	0.991	0.988	0.989	0.983	0.983	0.986
BVG-JNW_LC657842	0.996	0.996	0.998	0.996	0.996	0.996	0.996	0.994	0.996	0.996	0.996	0.996	0.994	0.993	0.996	0.986	0.994	0.994	0.996	0.984	0.979	0.983	0.998	0.996	0.989	0.989	0.998	0.994	0.998	0.996	0.991	0.989	0.989	0.996	0.994	0.993	0.994	0.991	ID	0.993	0.994	0.988	0.988	0.991
BVG-GNW_LC657844	0.993	0.993	0.994	0.993	0.993	0.993	0.993	0.991	0.993	0.993	0.993	0.993	0.991	0.989	0.993	0.983	0.994	0.991	0.993	0.981	0.976	0.979	0.994	0.993	0.986	0.986	0.994	0.991	0.994	0.993	0.988	0.986	0.986	0.993	0.988	0.986	0.991	0.988	0.993	ID	0.998	0.984	0.984	0.988
BVG-CNU-GNW_LC746089	0.994	0.994	0.996	0.994	0.994	0.994	0.994	0.993	0.994	0.994	0.994	0.994	0.993	0.991	0.994	0.984	0.996	0.993	0.994	0.983	0.978	0.981	0.996	0.994	0.988	0.988	0.996	0.993	0.996	0.994	0.989	0.988	0.988	0.994	0.989	0.988	0.993	0.989	0.994	0.998	ID	0.986	0.986	0.989
BVG-3-506W_LC884767	0.988	0.988	0.989	0.988	0.988	0.988	0.988	0.989	0.991	0.991	0.988	0.988	0.986	0.988	0.988	0.978	0.989	0.986	0.991	0.986	0.984	0.988	0.989	0.991	0.984	0.984	0.989	0.986	0.989	0.988	0.989	0.988	0.988	0.988	0.983	0.981	0.986	0.983	0.988	0.984	0.986	ID	1	0.996
BVG-2-445WO_LC884766	0.988	0.988	0.989	0.988	0.988	0.988	0.988	0.989	0.991	0.991	0.988	0.988	0.986	0.988	0.988	0.978	0.989	0.986	0.991	0.986	0.984	0.988	0.989	0.991	0.984	0.984	0.989	0.986	0.989	0.988	0.989	0.988	0.988	0.988	0.983	0.981	0.986	0.983	0.988	0.984	0.986	1	ID	0.996
BVG-1-204B_LC884765	0.991	0.991	0.993	0.991	0.991	0.991	0.991	0.993	0.994	0.994	0.991	0.991	0.989	0.991	0.991	0.981	0.993	0.989	0.994	0.986	0.984	0.988	0.993	0.994	0.988	0.988	0.993	0.989	0.993	0.991	0.993	0.991	0.991	0.991	0.986	0.984	0.989	0.986	0.991	0.988	0.989	0.996	0.996	ID

## Sheet: Arkusz2
Sequence Identity Matrix for Amino Acid Sequence of the BVG CP Gene
Seq->	BVG-CHW_PX283194	BVG-WG1_PX283205	BVG-Sosn_PX283195	BVG-Zyb_PX283204	BVG-LP1_PX283207	BVG-POH_PX283206	BVG-Zlotoryja_PX283203	BVG-Koz_PX283200	BVG-Kow_PX283198	BVG-VH3_PX283197	BVG-WG2_PX283199	BVG-Orlowo_PX283202	BVG-P3J_PX283201	BVG-H_PX283196	BVG-Gimje_KT962089	BVG-NL1_MF960779	BVG-18-325_ON419455	BVG-18-58_ON419454	BVG-Thermi_MW657364	BVG-California_MW853785	BVG-Aus8_LC500836	BVG-Aus17N_LC500835	BVG-POR19SW_OL472215	BVG-19-30A_ON419453	BVG-Uiseong_LC259081	BVG-Uisung_LC159487	BVG-Jeju_LC159486	BVG-HUUS_MT260885	BVG-18-326_ON419456	BVG-Chukogu_LC649801	BVG-MUS_PQ047241	BVG-MBA_PQ047242	BVG-ECGBA_PQ047243	BVG-Germany-2021_PV404119	BVG-CNU-JBW_LC746088	BVG-JBW_LC657843	BVG-RM_LC660649	BVG-RP_LC660650	BVG-JNW_LC657842	BVG-GNW_LC657844	BVG-CNU-GNW_LC746089	BVG-3-506W_LC884767	BVG-2-445WO_LC884766	BVG-1-204B_LC884765
BVG-CHW_PX283194	ID	1	1	1	1	1	0.994	1	1	1	1	1	1	1	1	0.989	0.994	0.994	1	0.989	0.984	0.989	1	0.994	0.984	0.984	1	0.994	1	0.994	0.994	0.989	0.989	1	0.994	0.989	0.989	0.984	1	0.989	0.994	0.984	0.984	0.989
BVG-WG1_PX283205	1	ID	1	1	1	1	0.994	1	1	1	1	1	1	1	1	0.989	0.994	0.994	1	0.989	0.984	0.989	1	0.994	0.984	0.984	1	0.994	1	0.994	0.994	0.989	0.989	1	0.994	0.989	0.989	0.984	1	0.989	0.994	0.984	0.984	0.989
BVG-Sosn_PX283195	1	1	ID	1	1	1	0.994	1	1	1	1	1	1	1	1	0.989	0.994	0.994	1	0.989	0.984	0.989	1	0.994	0.984	0.984	1	0.994	1	0.994	0.994	0.989	0.989	1	0.994	0.989	0.989	0.984	1	0.989	0.994	0.984	0.984	0.989
BVG-Zyb_PX283204	1	1	1	ID	1	1	0.994	1	1	1	1	1	1	1	1	0.989	0.994	0.994	1	0.989	0.984	0.989	1	0.994	0.984	0.984	1	0.994	1	0.994	0.994	0.989	0.989	1	0.994	0.989	0.989	0.984	1	0.989	0.994	0.984	0.984	0.989
BVG-LP1_PX283207	1	1	1	1	ID	1	0.994	1	1	1	1	1	1	1	1	0.989	0.994	0.994	1	0.989	0.984	0.989	1	0.994	0.984	0.984	1	0.994	1	0.994	0.994	0.989	0.989	1	0.994	0.989	0.989	0.984	1	0.989	0.994	0.984	0.984	0.989
BVG-POH_PX283206	1	1	1	1	1	ID	0.994	1	1	1	1	1	1	1	1	0.989	0.994	0.994	1	0.989	0.984	0.989	1	0.994	0.984	0.984	1	0.994	1	0.994	0.994	0.989	0.989	1	0.994	0.989	0.989	0.984	1	0.989	0.994	0.984	0.984	0.989
BVG-Zlotoryja_PX283203	0.994	0.994	0.994	0.994	0.994	0.994	ID	0.994	0.994	0.994	0.994	0.994	0.994	0.994	0.994	0.994	0.989	0.989	0.994	0.984	0.979	0.984	0.994	0.989	0.979	0.979	0.994	0.989	0.994	0.989	0.989	0.984	0.984	0.994	0.989	0.984	0.984	0.979	0.994	0.984	0.989	0.979	0.979	0.984
BVG-Koz_PX283200	1	1	1	1	1	1	0.994	ID	1	1	1	1	1	1	1	0.989	0.994	0.994	1	0.989	0.984	0.989	1	0.994	0.984	0.984	1	0.994	1	0.994	0.994	0.989	0.989	1	0.994	0.989	0.989	0.984	1	0.989	0.994	0.984	0.984	0.989
BVG-Kow_PX283198	1	1	1	1	1	1	0.994	1	ID	1	1	1	1	1	1	0.989	0.994	0.994	1	0.989	0.984	0.989	1	0.994	0.984	0.984	1	0.994	1	0.994	0.994	0.989	0.989	1	0.994	0.989	0.989	0.984	1	0.989	0.994	0.984	0.984	0.989
BVG-VH3_PX283197	1	1	1	1	1	1	0.994	1	1	ID	1	1	1	1	1	0.989	0.994	0.994	1	0.989	0.984	0.989	1	0.994	0.984	0.984	1	0.994	1	0.994	0.994	0.989	0.989	1	0.994	0.989	0.989	0.984	1	0.989	0.994	0.984	0.984	0.989
BVG-WG2_PX283199	1	1	1	1	1	1	0.994	1	1	1	ID	1	1	1	1	0.989	0.994	0.994	1	0.989	0.984	0.989	1	0.994	0.984	0.984	1	0.994	1	0.994	0.994	0.989	0.989	1	0.994	0.989	0.989	0.984	1	0.989	0.994	0.984	0.984	0.989
BVG-Orlowo_PX283202	1	1	1	1	1	1	0.994	1	1	1	1	ID	1	1	1	0.989	0.994	0.994	1	0.989	0.984	0.989	1	0.994	0.984	0.984	1	0.994	1	0.994	0.994	0.989	0.989	1	0.994	0.989	0.989	0.984	1	0.989	0.994	0.984	0.984	0.989
BVG-P3J_PX283201	1	1	1	1	1	1	0.994	1	1	1	1	1	ID	1	1	0.989	0.994	0.994	1	0.989	0.984	0.989	1	0.994	0.984	0.984	1	0.994	1	0.994	0.994	0.989	0.989	1	0.994	0.989	0.989	0.984	1	0.989	0.994	0.984	0.984	0.989
BVG-H_PX283196	1	1	1	1	1	1	0.994	1	1	1	1	1	1	ID	1	0.989	0.994	0.994	1	0.989	0.984	0.989	1	0.994	0.984	0.984	1	0.994	1	0.994	0.994	0.989	0.989	1	0.994	0.989	0.989	0.984	1	0.989	0.994	0.984	0.984	0.989
BVG-Gimje_KT962089	1	1	1	1	1	1	0.994	1	1	1	1	1	1	1	ID	0.989	0.994	0.994	1	0.989	0.984	0.989	1	0.994	0.984	0.984	1	0.994	1	0.994	0.994	0.989	0.989	1	0.994	0.989	0.989	0.984	1	0.989	0.994	0.984	0.984	0.989
BVG-NL1_MF960779	0.989	0.989	0.989	0.989	0.989	0.989	0.994	0.989	0.989	0.989	0.989	0.989	0.989	0.989	0.989	ID	0.984	0.984	0.989	0.979	0.974	0.979	0.989	0.984	0.974	0.974	0.989	0.984	0.989	0.984	0.984	0.979	0.979	0.989	0.984	0.979	0.979	0.974	0.989	0.979	0.984	0.974	0.974	0.979
BVG-18-325_ON419455	0.994	0.994	0.994	0.994	0.994	0.994	0.989	0.994	0.994	0.994	0.994	0.994	0.994	0.994	0.994	0.984	ID	0.989	0.994	0.984	0.979	0.984	0.994	0.989	0.979	0.979	0.994	0.989	0.994	0.989	0.989	0.984	0.984	0.994	0.989	0.984	0.984	0.979	0.994	0.994	1	0.979	0.979	0.984
BVG-18-58_ON419454	0.994	0.994	0.994	0.994	0.994	0.994	0.989	0.994	0.994	0.994	0.994	0.994	0.994	0.994	0.994	0.984	0.989	ID	0.994	0.984	0.979	0.994	0.994	0.989	0.979	0.979	0.994	0.989	0.994	0.989	0.989	0.984	0.984	0.994	0.989	0.984	0.984	0.979	0.994	0.984	0.989	0.979	0.979	0.984
BVG-Thermi_MW657364	1	1	1	1	1	1	0.994	1	1	1	1	1	1	1	1	0.989	0.994	0.994	ID	0.989	0.984	0.989	1	0.994	0.984	0.984	1	0.994	1	0.994	0.994	0.989	0.989	1	0.994	0.989	0.989	0.984	1	0.989	0.994	0.984	0.984	0.989
BVG-California_MW853785	0.989	0.989	0.989	0.989	0.989	0.989	0.984	0.989	0.989	0.989	0.989	0.989	0.989	0.989	0.989	0.979	0.984	0.984	0.989	ID	0.979	0.989	0.989	0.984	0.979	0.979	0.989	0.984	0.989	0.989	0.984	0.979	0.979	0.989	0.989	0.984	0.984	0.979	0.989	0.979	0.984	0.984	0.984	0.989
BVG-Aus8_LC500836	0.984	0.984	0.984	0.984	0.984	0.984	0.979	0.984	0.984	0.984	0.984	0.984	0.984	0.984	0.984	0.974	0.979	0.979	0.984	0.979	ID	0.974	0.984	0.989	0.979	0.979	0.984	0.979	0.984	0.989	0.989	0.984	0.984	0.984	0.989	0.984	0.984	0.979	0.984	0.974	0.979	0.979	0.979	0.984
BVG-Aus17N_LC500835	0.989	0.989	0.989	0.989	0.989	0.989	0.984	0.989	0.989	0.989	0.989	0.989	0.989	0.989	0.989	0.979	0.984	0.994	0.989	0.989	0.974	ID	0.989	0.984	0.974	0.974	0.989	0.984	0.989	0.984	0.984	0.979	0.979	0.989	0.984	0.979	0.979	0.974	0.989	0.979	0.984	0.984	0.984	0.989
BVG-POR19SW_OL472215	1	1	1	1	1	1	0.994	1	1	1	1	1	1	1	1	0.989	0.994	0.994	1	0.989	0.984	0.989	ID	0.994	0.984	0.984	1	0.994	1	0.994	0.994	0.989	0.989	1	0.994	0.989	0.989	0.984	1	0.989	0.994	0.984	0.984	0.989
BVG-19-30A_ON419453	0.994	0.994	0.994	0.994	0.994	0.994	0.989	0.994	0.994	0.994	0.994	0.994	0.994	0.994	0.994	0.984	0.989	0.989	0.994	0.984	0.989	0.984	0.994	ID	0.979	0.979	0.994	0.989	0.994	0.989	1	0.994	0.994	0.994	0.989	0.984	0.984	0.979	0.994	0.984	0.989	0.989	0.989	0.994
BVG-Uiseong_LC259081	0.984	0.984	0.984	0.984	0.984	0.984	0.979	0.984	0.984	0.984	0.984	0.984	0.984	0.984	0.984	0.974	0.979	0.979	0.984	0.979	0.979	0.974	0.984	0.979	ID	1	0.984	0.979	0.984	0.989	0.979	0.974	0.974	0.984	0.989	0.984	0.984	0.979	0.984	0.974	0.979	0.969	0.969	0.974
BVG-Uisung_LC159487	0.984	0.984	0.984	0.984	0.984	0.984	0.979	0.984	0.984	0.984	0.984	0.984	0.984	0.984	0.984	0.974	0.979	0.979	0.984	0.979	0.979	0.974	0.984	0.979	1	ID	0.984	0.979	0.984	0.989	0.979	0.974	0.974	0.984	0.989	0.984	0.984	0.979	0.984	0.974	0.979	0.969	0.969	0.974
BVG-Jeju_LC159486	1	1	1	1	1	1	0.994	1	1	1	1	1	1	1	1	0.989	0.994	0.994	1	0.989	0.984	0.989	1	0.994	0.984	0.984	ID	0.994	1	0.994	0.994	0.989	0.989	1	0.994	0.989	0.989	0.984	1	0.989	0.994	0.984	0.984	0.989
BVG-HUUS_MT260885	0.994	0.994	0.994	0.994	0.994	0.994	0.989	0.994	0.994	0.994	0.994	0.994	0.994	0.994	0.994	0.984	0.989	0.989	0.994	0.984	0.979	0.984	0.994	0.989	0.979	0.979	0.994	ID	0.994	0.989	0.989	0.984	0.984	0.994	0.989	0.984	0.984	0.979	0.994	0.984	0.989	0.979	0.979	0.984
BVG-18-326_ON419456	1	1	1	1	1	1	0.994	1	1	1	1	1	1	1	1	0.989	0.994	0.994	1	0.989	0.984	0.989	1	0.994	0.984	0.984	1	0.994	ID	0.994	0.994	0.989	0.989	1	0.994	0.989	0.989	0.984	1	0.989	0.994	0.984	0.984	0.989
BVG-Chukogu_LC649801	0.994	0.994	0.994	0.994	0.994	0.994	0.989	0.994	0.994	0.994	0.994	0.994	0.994	0.994	0.994	0.984	0.989	0.989	0.994	0.989	0.989	0.984	0.994	0.989	0.989	0.989	0.994	0.989	0.994	ID	0.989	0.984	0.984	0.994	1	0.994	0.994	0.989	0.994	0.984	0.989	0.979	0.979	0.984
BVG-MUS_PQ047241	0.994	0.994	0.994	0.994	0.994	0.994	0.989	0.994	0.994	0.994	0.994	0.994	0.994	0.994	0.994	0.984	0.989	0.989	0.994	0.984	0.989	0.984	0.994	1	0.979	0.979	0.994	0.989	0.994	0.989	ID	0.994	0.994	0.994	0.989	0.984	0.984	0.979	0.994	0.984	0.989	0.989	0.989	0.994
BVG-MBA_PQ047242	0.989	0.989	0.989	0.989	0.989	0.989	0.984	0.989	0.989	0.989	0.989	0.989	0.989	0.989	0.989	0.979	0.984	0.984	0.989	0.979	0.984	0.979	0.989	0.994	0.974	0.974	0.989	0.984	0.989	0.984	0.994	ID	0.989	0.989	0.984	0.979	0.979	0.974	0.989	0.979	0.984	0.984	0.984	0.989
BVG-ECGBA_PQ047243	0.989	0.989	0.989	0.989	0.989	0.989	0.984	0.989	0.989	0.989	0.989	0.989	0.989	0.989	0.989	0.979	0.984	0.984	0.989	0.979	0.984	0.979	0.989	0.994	0.974	0.974	0.989	0.984	0.989	0.984	0.994	0.989	ID	0.989	0.984	0.979	0.979	0.974	0.989	0.979	0.984	0.984	0.984	0.989
BVG-Germany-2021_PV404119	1	1	1	1	1	1	0.994	1	1	1	1	1	1	1	1	0.989	0.994	0.994	1	0.989	0.984	0.989	1	0.994	0.984	0.984	1	0.994	1	0.994	0.994	0.989	0.989	ID	0.994	0.989	0.989	0.984	1	0.989	0.994	0.984	0.984	0.989
BVG-CNU-JBW_LC746088	0.994	0.994	0.994	0.994	0.994	0.994	0.989	0.994	0.994	0.994	0.994	0.994	0.994	0.994	0.994	0.984	0.989	0.989	0.994	0.989	0.989	0.984	0.994	0.989	0.989	0.989	0.994	0.989	0.994	1	0.989	0.984	0.984	0.994	ID	0.994	0.994	0.989	0.994	0.984	0.989	0.979	0.979	0.984
BVG-JBW_LC657843	0.989	0.989	0.989	0.989	0.989	0.989	0.984	0.989	0.989	0.989	0.989	0.989	0.989	0.989	0.989	0.979	0.984	0.984	0.989	0.984	0.984	0.979	0.989	0.984	0.984	0.984	0.989	0.984	0.989	0.994	0.984	0.979	0.979	0.989	0.994	ID	0.989	0.984	0.989	0.979	0.984	0.974	0.974	0.979
BVG-RM_LC660649	0.989	0.989	0.989	0.989	0.989	0.989	0.984	0.989	0.989	0.989	0.989	0.989	0.989	0.989	0.989	0.979	0.984	0.984	0.989	0.984	0.984	0.979	0.989	0.984	0.984	0.984	0.989	0.984	0.989	0.994	0.984	0.979	0.979	0.989	0.994	0.989	ID	0.984	0.989	0.979	0.984	0.974	0.974	0.979
BVG-RP_LC660650	0.984	0.984	0.984	0.984	0.984	0.984	0.979	0.984	0.984	0.984	0.984	0.984	0.984	0.984	0.984	0.974	0.979	0.979	0.984	0.979	0.979	0.974	0.984	0.979	0.979	0.979	0.984	0.979	0.984	0.989	0.979	0.974	0.974	0.984	0.989	0.984	0.984	ID	0.984	0.974	0.979	0.969	0.969	0.974
BVG-JNW_LC657842	1	1	1	1	1	1	0.994	1	1	1	1	1	1	1	1	0.989	0.994	0.994	1	0.989	0.984	0.989	1	0.994	0.984	0.984	1	0.994	1	0.994	0.994	0.989	0.989	1	0.994	0.989	0.989	0.984	ID	0.989	0.994	0.984	0.984	0.989
BVG-GNW_LC657844	0.989	0.989	0.989	0.989	0.989	0.989	0.984	0.989	0.989	0.989	0.989	0.989	0.989	0.989	0.989	0.979	0.994	0.984	0.989	0.979	0.974	0.979	0.989	0.984	0.974	0.974	0.989	0.984	0.989	0.984	0.984	0.979	0.979	0.989	0.984	0.979	0.979	0.974	0.989	ID	0.994	0.974	0.974	0.979
BVG-CNU-GNW_LC746089	0.994	0.994	0.994	0.994	0.994	0.994	0.989	0.994	0.994	0.994	0.994	0.994	0.994	0.994	0.994	0.984	1	0.989	0.994	0.984	0.979	0.984	0.994	0.989	0.979	0.979	0.994	0.989	0.994	0.989	0.989	0.984	0.984	0.994	0.989	0.984	0.984	0.979	0.994	0.994	ID	0.979	0.979	0.984
BVG-3-506W_LC884767	0.984	0.984	0.984	0.984	0.984	0.984	0.979	0.984	0.984	0.984	0.984	0.984	0.984	0.984	0.984	0.974	0.979	0.979	0.984	0.984	0.979	0.984	0.984	0.989	0.969	0.969	0.984	0.979	0.984	0.979	0.989	0.984	0.984	0.984	0.979	0.974	0.974	0.969	0.984	0.974	0.979	ID	1	0.994
BVG-2-445WO_LC884766	0.984	0.984	0.984	0.984	0.984	0.984	0.979	0.984	0.984	0.984	0.984	0.984	0.984	0.984	0.984	0.974	0.979	0.979	0.984	0.984	0.979	0.984	0.984	0.989	0.969	0.969	0.984	0.979	0.984	0.979	0.989	0.984	0.984	0.984	0.979	0.974	0.974	0.969	0.984	0.974	0.979	1	ID	0.994
BVG-1-204B_LC884765	0.989	0.989	0.989	0.989	0.989	0.989	0.984	0.989	0.989	0.989	0.989	0.989	0.989	0.989	0.989	0.979	0.984	0.984	0.989	0.989	0.984	0.989	0.989	0.994	0.974	0.974	0.989	0.984	0.989	0.984	0.994	0.989	0.989	0.989	0.984	0.979	0.979	0.974	0.989	0.979	0.984	0.994	0.994	ID
